# Supplementary material for: Price prediction of polyester yarn based on multiple linear regression model
Source: PLoS One. 2024 Sep 12;19(9):e0310355. doi: 10.1371/journal.pone.0310355 (PMC11392239; doi:10.1371/journal.pone.0310355)
Supplement: S1 File — (CSV) [file pone.0310355.s001.csv]

data	TA	EG	FDY	PLOAD	Ratio	Brent
2018/1/29	5756	7900	10730	89.18	57.6	69.46
2018/1/30	5700	7802	10700	89.18	57.6	69.02
2018/1/31	5712	7874	10650	89.18	57.6	69.05
2018/2/1	5690	7936	10650	83.78	57.6	69.65
2018/2/2	5680	7948	10650	83.78	40.4	68.58
2018/2/5	5656	7982	10575	83.78	40.4	67.62
2018/2/6	5660	7944	10555	83.78	40.4	66.86
2018/2/7	5640	7938	10555	83.78	40.4	65.51
2018/2/8	5630	7938	10540	83.78	40.4	64.81
2018/2/9	5620	7926	10565	83.78	12.6	62.79
2018/2/12	5610	7890	10565	83.78	12.6	62.59
2018/2/13	5604	7928	10565	83.78	12.6	62.72
2018/2/14	5624	7966	10565	83.78	12.6	64.36
2018/2/22	5720	8132	10565	83.78	12.6	66.39
2018/2/23	5750	8126	10655	83.78	18	67.31
2018/2/26	5816	7954	10760	83.78	18	67.5
2018/2/27	5844	7770	10825	83.78	18	66.63
2018/2/28	5842	7582	10825	83.78	18	65.78
2018/3/1	5800	7544	10765	91.14	18	63.83
2018/3/2	5814	7382	10765	91.14	34.2	64.37
2018/3/5	5824	7202	10765	91.14	34.2	65.54
2018/3/6	5788	7094	10750	91.14	34.2	65.79
2018/3/7	5718	7014	10750	91.14	34.2	64.34
2018/3/8	5666	7098	10720	91.14	34.2	63.61
2018/3/9	5612	7088	10670	91.14	63.2	65.49
2018/3/12	5592	7004	10580	91.14	63.2	64.95
2018/3/13	5580	6760	10565	91.14	63.2	64.64
2018/3/14	5578	7018	10530	91.14	63.2	64.89
2018/3/15	5570	7010	10540	91.14	63.2	65.12
2018/3/16	5546	6960	10540	91.14	77.2	66.21
2018/3/19	5564	6930	10540	91.14	77.2	66.05
2018/3/20	5534	7010	10610	91.14	77.2	67.42
2018/3/21	5536	6934	10615	91.14	77.2	69.47
2018/3/22	5564	7018	10675	91.14	77.2	68.91
2018/3/23	5492	6960	10760	91.14	81.2	70.45
2018/3/26	5500	7006	10760	91.14	81.2	70.12
2018/3/27	5458	7100	10760	91.14	81.2	70.11
2018/3/28	5416	7180	10760	91.14	81.2	69.53
2018/3/29	5392	7244	10760	91.14	81.2	70.27
2018/4/2	5454	7292	10740	95.56	82	67.64
2018/4/3	5432	7306	10750	95.56	82	68.12
2018/4/4	5420	7380	10750	95.56	82	68.02
2018/4/9	5374	7530	10815	95.56	82	68.65
2018/4/10	5416	7610	10885	95.56	82	71.04
2018/4/11	5470	7734	10960	95.56	82	72.06
2018/4/12	5482	7696	10985	95.56	82	72.02
2018/4/13	5466	7776	11015	95.56	82	72.58
2018/4/16	5468	7838	11040	95.56	82	71.42
2018/4/17	5510	7850	11110	95.56	82	71.58
2018/4/18	5530	7900	11175	95.56	82	73.48
2018/4/19	5594	7934	11240	95.56	82	73.78
2018/4/20	5590	7732	11265	95.56	82	74.06
2018/4/23	5598	7716	11275	95.56	82	74.71
2018/4/24	5612	7704	11275	95.56	82	73.86
2018/4/25	5598	7690	11275	95.56	82	74
2018/4/26	5592	7594	11275	95.56	82	74.74
2018/4/27	5586	7568	11275	95.56	83.66	74.64
2018/5/2	5616	7516	11275	97.17	83.66	73.36
2018/5/3	5620	7504	11250	97.17	83.66	73.62
2018/5/4	5600	7548	11250	97.17	83.33	74.87
2018/5/7	5664	7580	11285	97.17	83.33	76.17
2018/5/8	5676	7458	11325	97.17	83.33	74.85
2018/5/9	5652	7286	11325	97.17	83.33	77.21
2018/5/10	5718	7270	11325	97.17	83.33	77.47
2018/5/11	5766	7278	11335	97.17	84	77.12
2018/5/14	5804	7146	11335	97.17	84	78.23
2018/5/15	5834	7216	11335	97.17	84	78.43
2018/5/16	5860	7288	11335	97.17	84	79.28
2018/5/17	5838	7184	11290	97.17	84	79.3
2018/5/18	5848	7284	11290	97.17	85	78.51
2018/5/21	5830	7298	11215	97.17	85	79.22
2018/5/22	5796	7212	11165	97.17	85	79.57
2018/5/23	5780	7166	11145	97.17	85	79.8
2018/5/24	5780	7020	11115	97.17	85	78.79
2018/5/25	5810	6868	11085	97.17	84.2	76.44
2018/5/28	5710	6876	10935	97.17	84.2	75.3
2018/5/29	5686	6836	10915	97.17	84.2	75.39
2018/5/30	5680	6804	10790	97.17	84.2	77.5
2018/5/31	5718	6954	10740	97.17	84.2	77.59
2018/6/1	5730	7188	10760	95.3	81.6	76.79
2018/6/4	5722	7136	10765	95.3	81.6	75.29
2018/6/5	5734	6926	10785	95.3	81.6	75.38
2018/6/6	5690	6938	10765	95.3	81.6	75.36
2018/6/7	5702	7008	10765	95.3	81.6	77.32
2018/6/8	5710	6954	10790	95.3	78.2	76.46
2018/6/11	5684	6976	10815	95.3	78.2	76.46
2018/6/12	5712	7058	10825	95.3	78.2	75.88
2018/6/13	5684	7078	10810	95.3	78.2	76.74
2018/6/14	5708	7044	10825	95.3	78.2	75.94
2018/6/15	5698	7028	10835	95.3	77	73.44
2018/6/19	5610	6828	10865	95.3	77	75.08
2018/6/20	5572	6728	10850	95.3	77	74.74
2018/6/21	5594	6804	10850	95.3	77	73.05
2018/6/22	5582	6762	10850	95.3	77	75.55
2018/6/25	5622	6862	10925	95.3	77	74.73
2018/6/26	5620	6898	10950	95.3	77	76.31
2018/6/27	5680	6972	10960	95.3	77	77.62
2018/6/28	5818	7054	11190	95.3	77	77.85
2018/6/29	5840	7102	11195	95.3	77	79.44
2018/7/2	5842	7100	11195	94.17	77	77.3
2018/7/3	5882	7154	11180	94.17	77	77.76
2018/7/4	5878	7168	11195	94.17	77	78.24
2018/7/5	5856	7116	11170	94.17	77	77.39
2018/7/6	5864	7066	11170	94.17	77	77.11
2018/7/9	5910	7100	11175	94.17	77	78.07
2018/7/10	5932	7132	11175	94.17	77	78.86
2018/7/11	5918	7164	11220	94.17	77	73.4
2018/7/12	5884	7166	11220	94.17	77	74.45
2018/7/13	5896	7192	11295	94.17	74.2	75.33
2018/7/16	5904	7254	11305	94.17	74.2	71.84
2018/7/17	5856	7204	11305	94.17	74.2	72.16
2018/7/18	5872	7182	11300	94.17	74.2	72.9
2018/7/19	5946	7242	11305	94.17	74.2	72.58
2018/7/20	6006	7350	11355	94.17	74.2	73.07
2018/7/23	6026	7410	11440	94.17	74.2	73.06
2018/7/24	6124	7420	11505	94.17	74.2	73.44
2018/7/25	6150	7460	11530	94.17	74.2	73.93
2018/7/26	6142	7560	11510	94.17	74.2	74.54
2018/7/27	6180	7634	11555	94.17	78.4	74.29
2018/7/30	6348	7772	11690	94.17	78.4	74.97
2018/7/31	6340	7756	11740	94.17	78.4	74.25
2018/8/1	6364	7700	11775	92.56	78.4	72.39
2018/8/2	6558	7708	11820	92.56	78.4	73.45
2018/8/3	6746	7760	11945	92.56	81	73.21
2018/8/6	7006	7822	12190	92.56	81	73.75
2018/8/7	6572	7682	12205	92.56	81	74.65
2018/8/8	6706	7772	12205	92.56	81	72.28
2018/8/9	6712	7776	12215	92.56	81	72.07
2018/8/10	6844	7600	12250	92.56	81.4	72.81
2018/8/13	6894	7544	12345	92.56	81.4	72.61
2018/8/14	7014	7588	12515	92.56	81.4	72.46
2018/8/15	7032	7482	12620	92.56	81.4	70.76
2018/8/16	7258	7438	12745	92.56	81.4	71.43
2018/8/17	7280	7524	12945	92.56	67.8	71.83
2018/8/20	7394	7624	13030	92.56	67.8	72.21
2018/8/21	7626	7738	13275	92.56	67.8	72.63
2018/8/22	7604	7802	13325	92.56	67.8	74.78
2018/8/23	7632	7804	13355	92.56	67.8	74.73
2018/8/24	7438	7770	13400	92.56	73.8	75.82
2018/8/27	7554	7814	13570	92.56	73.8	76.21
2018/8/28	7778	7754	13675	92.56	73.8	75.95
2018/8/29	7960	7724	13875	92.56	73.8	77.14
2018/8/30	7888	7734	13975	92.56	73.8	77.77
2018/8/31	7860	7926	13990	92.56	75	77.42
2018/9/3	7858	8122	14015	84.66	75	78.15
2018/9/4	7820	8106	14045	84.66	75	78.17
2018/9/5	7754	8138	14045	84.66	75	77.27
2018/9/6	7742	8110	14025	84.66	63.4	76.5
2018/9/7	7796	7932	13980	84.66	63.4	76.83
2018/9/10	7734	7742	13960	84.66	63.4	77.37
2018/9/11	7600	7582	13950	84.66	63.4	79.06
2018/9/12	7498	7504	13905	84.66	63.4	79.74
2018/9/13	7488	7496	13820	84.66	63.4	78.18
2018/9/14	7380	7432	13650	84.66	62.8	78.09
2018/9/17	7338	7276	13330	84.66	62.8	78.05
2018/9/18	7272	7310	13215	84.66	62.8	79.03
2018/9/19	7166	7154	13145	84.66	62.8	79.4
2018/9/20	7196	7242	12980	84.66	62.8	78.7
2018/9/21	7206	7124	12910	84.66	60.4	78.8
2018/9/25	7196	7160	12775	84.66	60.4	81.87
2018/9/26	7136	7216	12750	84.66	60.4	81.34
2018/9/27	7164	7226	12645	84.66	60.4	81.72
2018/9/28	7194	7256	12585	84.66	53.33	82.72
2018/10/8	7330	7378	12680	85.03	53.33	83.91
2018/10/9	7422	7446	12730	85.03	53.33	85
2018/10/10	7556	7410	12780	85.03	53.33	83.09
2018/10/11	7434	7240	12780	85.03	53.33	80.26
2018/10/12	7398	7230	12780	85.03	78.8	80.43
2018/10/15	7404	7242	12760	85.03	78.8	80.78
2018/10/16	7292	7152	12715	85.03	78.8	81.41
2018/10/17	7206	7204	12690	85.03	78.8	80.05
2018/10/18	7056	7206	12565	85.03	78.8	79.29
2018/10/19	7000	7248	12400	85.03	78.4	79.78
2018/10/22	6980	7240	12270	85.03	78.4	79.83
2018/10/23	6968	7164	12220	85.03	78.4	76.44
2018/10/24	6926	6948	12145	85.03	78.4	76.17
2018/10/25	6834	6846	11920	85.03	78.4	76.89
2018/10/26	6786	6846	11755	85.03	75.8	77.62
2018/10/29	6900	6820	11470	85.03	75.8	77.34
2018/10/30	6942	6876	11400	85.03	75.8	75.91
2018/10/31	6944	6810	11360	85.03	75.8	75.47
2018/11/1	6902	6714	11315	87.75	75.8	72.89
2018/11/2	6754	6700	11250	87.75	73.2	72.83
2018/11/5	6742	6722	11085	87.75	73.2	73.17
2018/11/6	6758	6552	10935	87.75	73.2	72.13
2018/11/7	6584	6368	10785	87.75	73.2	72.07
2018/11/8	6576	6312	10625	87.75	73.2	70.65
2018/11/9	6488	6180	10475	87.75	63.6	70.18
2018/11/12	6516	6008	10350	87.75	63.6	70.12
2018/11/13	6574	5916	10295	87.75	63.6	65.47
2018/11/14	6432	5824	10300	87.75	63.6	66.12
2018/11/15	6432	5930	10305	87.75	63.6	66.62
2018/11/16	6526	6104	10320	87.75	61.2	66.76
2018/11/19	6616	6166	10375	87.75	61.2	66.79
2018/11/20	6508	6016	10375	87.75	61.2	62.53
2018/11/21	6278	5856	10290	87.75	61.2	63.48
2018/11/22	6206	5896	10290	87.75	61.2	62.6
2018/11/23	6094	5798	10230	87.75	68.2	58.8
2018/11/26	5870	5650	9830	87.75	68.2	60.48
2018/11/27	5948	5756	9815	87.75	68.2	60.21
2018/11/28	5962	5816	9815	87.75	68.2	58.76
2018/11/29	5982	5860	9745	87.75	68.2	59.51
2018/11/30	5834	5770	9745	87.75	66.6	58.71
2018/12/3	5900	6000	9605	88.6	66.6	61.69
2018/12/4	5942	6048	9635	88.6	66.6	62.08
2018/12/5	6020	6152	9690	88.6	66.6	61.56
2018/12/6	6182	6140	9870	88.6	66.6	60.06
2018/12/7	6212	5988	9875	88.6	70.4	61.67
2018/12/10	6232	5862	9950	88.6	70.4	59.97
2018/12/11	6088	5698	9935	88.6	70.4	60.2
2018/12/12	6108	5664	9935	88.05	70.4	60.15
2018/12/13	6092	5700	9990	88.05	70.4	61.45
2018/12/14	6170	5772	10055	88.05	71	60.28
2018/12/17	6214	5756	10125	88.05	71	59.61
2018/12/18	6222	5764	10125	88.05	71	56.26
2018/12/19	6178	5726	10125	88.05	71	57.24
2018/12/20	6160	5738	10125	88.05	71	54.35
2018/12/21	6044	5580	10045	88.05	71	53.82
2018/12/24	5940	5499	9885	88.05	71	50.47
2018/12/26	5792	5263	9635	88.05	71	54.47
2018/12/27	5834	5276	9670	88.05	71	52.16
2018/12/28	5690	5204	9670	88.05	67.66	52.2
2019/1/2	5602	5174	9510	81.59	67.66	54.91
2019/1/3	5636	5174	9495	81.59	67.66	55.95
2019/1/4	5750	5228	9495	81.59	65.33	57.06
2019/1/7	5836	5264	9495	81.59	65.33	57.33
2019/1/8	5892	5196	9495	81.59	65.33	58.72
2019/1/9	5956	5220	9495	81.59	65.33	61.44
2019/1/10	6028	5210	9505	81.59	65.33	61.68
2019/1/11	5986	5170	9495	81.59	60.2	60.48
2019/1/14	6024	5186	9495	81.59	60.2	58.99
2019/1/15	6044	5210	9490	81.59	60.2	60.64
2019/1/16	6098	5240	9535	81.59	60.2	61.32
2019/1/17	6078	5168	9550	81.59	60.2	61.18
2019/1/18	6120	5074	9565	81.59	53.4	62.61
2019/1/21	6348	5198	9685	81.59	53.4	62.74
2019/1/22	6478	5278	9925	81.59	53.4	61.57
2019/1/23	6366	5190	9950	81.59	53.4	61.14
2019/1/24	6384	5182	9935	81.59	53.4	61.09
2019/1/25	6464	5192	9935	81.59	19.2	61.59
2019/1/28	6434	5144	9935	81.59	19.2	59.93
2019/1/29	6382	5090	9935	81.59	19.2	61.32
2019/1/30	6442	5128	9935	81.59	19.2	61.65
2019/1/31	6544	5182	9935	81.59	19.2	61.89
2019/2/12	6674	5196	9985	80.49	5.57	62.42
2019/2/13	6580	5154	9990	80.49	5.57	63.61
2019/2/14	6434	5118	9990	80.49	5.57	64.57
2019/2/15	6360	5102	9985	80.49	21.8	66.25
2019/2/18	6458	5048	9985	80.49	21.8	66.5
2019/2/19	6460	5002	9985	80.49	21.8	66.45
2019/2/20	6446	5024	9985	80.49	21.8	67.08
2019/2/21	6498	5056	9985	80.49	21.8	67.07
2019/2/22	6436	5076	9960	80.49	41	67.12
2019/2/25	6478	5102	9915	80.49	41	64.76
2019/2/26	6358	5058	9800	80.49	41	65.21
2019/2/27	6378	5086	9770	80.49	41	66.39
2019/2/28	6360	5100	9760	80.49	41	66.03
2019/3/1	6444	5216	9715	90.24	71.6	65.07
2019/3/4	6612	5326	9745	90.24	71.6	65.67
2019/3/5	6588	5308	9765	90.24	71.6	65.86
2019/3/6	6664	5374	9795	90.24	71.6	65.99
2019/3/7	6780	5380	10035	90.24	71.6	66.3
2019/3/8	6642	5294	10060	90.24	82	65.74
2019/3/11	6610	5274	10060	90.24	82	66.58
2019/3/12	6588	5282	10060	90.24	82	66.67
2019/3/13	6544	5266	10060	90.24	82	67.55
2019/3/14	6504	5228	10050	90.24	82	67.23
2019/3/15	6460	5172	10050	90.24	84.6	67.16
2019/3/18	6366	5144	10180	90.24	84.6	67.54
2019/3/19	6322	5126	10200	90.24	84.6	67.61
2019/3/20	6288	5122	10180	90.24	84.6	68.5
2019/3/21	6356	5152	10245	90.24	84.6	67.86
2019/3/22	6362	5134	10295	90.24	85	67.03
2019/3/25	6324	5092	10285	90.24	85	67.21
2019/3/26	6406	5090	10285	90.24	85	67.97
2019/3/27	6358	5020	10285	90.24	85	67.83
2019/3/28	6350	4890	10280	90.24	85	67.82
2019/3/29	6442	4850	10200	90.24	85	68.39
2019/4/1	6518	4860	10240	92.85	85	69.01
2019/4/2	6514	4868	10240	92.85	85	69.37
2019/4/3	6414	4862	10230	92.85	85	69.31
2019/4/4	6442	4852	10170	92.85	83.5	69.4
2019/4/9	6604	4904	10340	92.85	83.5	70.61
2019/4/10	6268	4894	10340	92.85	83.5	71.73
2019/4/11	6296	4846	10340	92.85	83.5	70.83
2019/4/12	6290	4816	10320	92.85	81.2	71.55
2019/4/15	6388	4816	10300	92.85	81.2	71.18
2019/4/16	6312	4730	10225	92.85	81.2	71.72
2019/4/17	6320	4726	10185	92.85	81.2	71.62
2019/4/18	6130	4718	10120	92.85	81.2	71.97
2019/4/22	6060	4774	9950	92.85	80	74.04
2019/4/23	6090	4754	9895	92.85	80	74.51
2019/4/24	6072	4698	9870	92.85	80	74.57
2019/4/25	6052	4668	9840	92.85	80	74.35
2019/4/26	5970	4588	9785	92.85	77.83	72.15
2019/4/29	5960	4622	9575	92.85	77.83	72.04
2019/4/30	5966	4690	9570	92.85	77.83	72.8
2019/5/6	5860	4604	9500	90.04	68	71.24
2019/5/7	5890	4606	9455	90.04	68	69.88
2019/5/8	5880	4620	9400	90.04	68	70.37
2019/5/9	5898	4654	9380	90.04	68	70.39
2019/5/10	5902	4666	9305	90.04	68	70.62
2019/5/13	5816	4574	9245	90.04	68	70.23
2019/5/14	5670	4416	9200	90.04	68	71.24
2019/5/15	5586	4376	9125	90.04	68	71.77
2019/5/16	5618	4372	9080	90.04	68	72.62
2019/5/17	5618	4348	9075	90.04	65	72.21
2019/5/20	5612	4324	9015	90.04	65	71.97
2019/5/21	5560	4338	8985	90.04	65	72.18
2019/5/22	5554	4312	8895	90.04	65	70.99
2019/5/23	5436	4302	8875	90.04	65	67.76
2019/5/24	5316	4364	8700	90.04	65	68.69
2019/5/27	5392	4330	8695	90.04	65	70.11
2019/5/28	5446	4374	8775	90.04	65	70.11
2019/5/29	5444	4398	8800	90.04	65	69.45
2019/5/30	5386	4386	8820	90.04	65	66.87
2019/5/31	5374	4406	8795	90.04	68.2	64.49
2019/6/3	5228	4344	8795	91.06	68.2	61.28
2019/6/4	5192	4358	8730	91.06	68.2	61.97
2019/6/5	5186	4330	8720	91.06	68.2	60.63
2019/6/6	5138	4282	8705	91.06	69	61.67
2019/6/10	5310	4318	8755	91.06	69	62.29
2019/6/11	5292	4326	8840	91.06	69	62.29
2019/6/12	5230	4356	8840	91.06	69	59.97
2019/6/13	5172	4358	8825	91.06	69	61.31
2019/6/14	5224	4344	8815	91.06	72.6	62.01
2019/6/17	5286	4344	8815	91.06	72.6	60.94
2019/6/18	5362	4382	8865	91.06	72.6	62.14
2019/6/19	5508	4428	9000	91.06	72.6	61.82
2019/6/20	5586	4436	9080	91.06	72.6	64.45
2019/6/21	5596	4438	9200	91.06	76.4	65.2
2019/6/24	5624	4486	9200	91.06	76.4	64.86
2019/6/25	5656	4516	9220	91.06	76.4	65.05
2019/6/26	5738	4492	9230	91.06	76.4	66.49
2019/6/27	5950	4496	9530	91.06	76.4	66.55
2019/6/28	5990	4422	9625	91.06	79	66.55
2019/7/1	6140	4408	9880	89.83	79	65.06
2019/7/2	6372	4422	10060	89.83	79	62.4
2019/7/3	6388	4418	10080	89.83	79	63.82
2019/7/4	6292	4432	10080	89.83	79	63.3
2019/7/5	5954	4452	10045	89.83	78.4	64.23
2019/7/8	5924	4436	9860	89.83	78.4	64.11
2019/7/9	5932	4344	9780	89.83	78.4	64.16
2019/7/10	5962	4228	9600	89.83	78.4	67.01
2019/7/11	6130	4276	9625	89.83	78.4	66.52
2019/7/12	6030	4262	9650	89.83	74.6	66.72
2019/7/15	5908	4294	9525	89.83	74.6	66.48
2019/7/16	5900	4292	9350	89.83	74.6	64.35
2019/7/17	5896	4328	9280	89.83	74.6	63.66
2019/7/18	5956	4364	9215	89.83	74.6	61.93
2019/7/19	5892	4430	9180	89.83	70.8	62.47
2019/7/22	5794	4510	9100	89.83	70.8	63.26
2019/7/23	5554	4480	8945	89.83	70.8	63.83
2019/7/24	5406	4426	8815	89.83	70.8	63.18
2019/7/25	5394	4460	8805	89.83	70.8	63.39
2019/7/26	5386	4462	8650	89.83	61	63.46
2019/7/29	5320	4548	8730	89.83	61	63.71
2019/7/30	5354	4614	8735	89.83	61	64.72
2019/7/31	5402	4530	8785	89.83	61	65.17
2019/8/1	5376	4482	8790	89.06	61	60.5
2019/8/2	5298	4418	8790	89.06	62.6	61.89
2019/8/5	5194	4340	8750	89.06	62.6	59.81
2019/8/6	5146	4320	8685	89.06	62.6	58.94
2019/8/7	5144	4336	8550	89.06	62.6	56.23
2019/8/8	5160	4364	8585	89.06	62.6	57.38
2019/8/9	5186	4400	8550	89.06	61.6	58.53
2019/8/12	5196	4458	8525	89.06	61.6	58.57
2019/8/13	5224	4456	8535	89.06	61.6	61.3
2019/8/14	5344	4466	8670	89.06	61.6	59.48
2019/8/15	5198	4456	8750	89.06	61.6	58.23
2019/8/16	5186	4502	8750	89.06	65.4	58.64
2019/8/19	5234	4536	8750	89.06	65.4	59.74
2019/8/20	5234	4532	8765	89.06	65.4	60.03
2019/8/21	5164	4514	8765	89.06	65.4	60.3
2019/8/22	5100	4538	8765	89.06	65.4	59.92
2019/8/23	5112	4532	8750	89.06	72.8	59.34
2019/8/26	5096	4562	8740	89.06	72.8	58.7
2019/8/27	5102	4568	8700	89.06	72.8	59.51
2019/8/28	5114	4566	8715	89.06	72.8	60.49
2019/8/29	5122	4512	8700	89.06	72.8	61.08
2019/8/30	5116	4598	8685	89.06	75.4	60.43
2019/9/2	5092	4598	8550	92.1	75.4	58.66
2019/9/3	5102	4594	8540	92.1	75.4	58.26
2019/9/4	5120	4576	8545	92.1	75.4	60.7
2019/9/5	5216	4654	8615	92.1	75.4	60.95
2019/9/6	5210	4714	8660	92.1	75.6	61.54
2019/9/9	5212	4754	8660	92.1	75.6	62.59
2019/9/10	5232	4822	8615	92.1	75.6	62.38
2019/9/11	5142	4804	8610	92.1	75.6	60.81
2019/9/12	5104	4806	8600	92.1	76	60.38
2019/9/16	5256	4986	8685	92.1	76	60.22
2019/9/17	5362	5216	8750	92.1	76	69.02
2019/9/18	5282	5174	8750	92.1	76	64.55
2019/9/19	5178	5098	8750	92.1	76	63.6
2019/9/20	5142	5090	8705	92.1	71	64.4
2019/9/23	5152	5084	8650	92.1	71	64.28
2019/9/24	5158	5132	8600	92.1	71	64.77
2019/9/25	5126	5176	8600	92.1	71	63.1
2019/9/26	5138	5148	8600	92.1	71	62.39
2019/9/27	5098	5040	8520	92.1	70.33	62.74
2019/9/30	5110	5064	8515	92.1	70	60.78
2019/10/8	5126	5058	8480	91.49	70	58.24
2019/10/9	5156	5092	8465	91.49	70	58.32
2019/10/10	5164	4992	8410	91.49	70	59.1
2019/10/11	5122	4814	8320	91.49	68.6	60.51
2019/10/14	5126	4748	8370	91.49	68.6	59.35
2019/10/15	5050	4690	8300	91.49	68.6	58.74
2019/10/16	5022	4656	8215	91.49	68.6	59.42
2019/10/17	4988	4564	8200	91.49	68.6	59.91
2019/10/18	4970	4578	8165	91.49	68.4	59.42
2019/10/21	4908	4520	8135	91.49	68.4	58.96
2019/10/22	4854	4526	8040	91.49	68.4	59.7
2019/10/23	4884	4536	8025	91.49	68.4	61.17
2019/10/24	4906	4572	8035	91.49	68.4	61.67
2019/10/25	4932	4610	8030	91.49	72.2	62.02
2019/10/28	4864	4636	8000	91.49	72.2	61.57
2019/10/29	4832	4590	8000	91.49	72.2	61.59
2019/10/30	4834	4580	7955	91.49	72.2	60.61
2019/10/31	4836	4574	7865	91.49	72.2	60.23
2019/11/1	4814	4544	7825	89.88	75	61.69
2019/11/4	4842	4568	7800	89.88	75	62.13
2019/11/5	4862	4566	7780	89.88	75	62.96
2019/11/6	4836	4530	7765	89.88	75	61.74
2019/11/7	4768	4446	7765	89.88	75	62.29
2019/11/8	4754	4454	7760	89.88	73.4	62.51
2019/11/11	4688	4454	7745	89.88	73.4	62.18
2019/11/13	4692	4558	7750	89.88	73.4	62.37
2019/11/14	4706	4560	7765	89.88	73.4	62.28
2019/11/15	4722	4598	7765	89.88	71.6	63.3
2019/11/18	4722	4576	7850	89.88	71.6	62.44
2019/11/19	4740	4588	7855	89.88	71.6	60.91
2019/11/20	4722	4580	7890	89.88	71.6	62.4
2019/11/21	4778	4522	7980	89.88	71.6	63.97
2019/11/22	4792	4486	8000	89.88	68.2	63.39
2019/11/25	4782	4466	7995	89.88	68.2	63.65
2019/11/26	4786	4478	8015	89.88	68.2	64.27
2019/11/27	4770	4488	8015	89.88	68.2	64.06
2019/11/28	4726	4528	7950	89.88	68.2	63.87
2019/11/29	4760	4560	7950	89.88	65.6	62.43
2019/12/2	4752	4558	7950	87	65.6	60.92
2019/12/3	4766	4642	7960	87	65.6	60.82
2019/12/4	4734	4642	8000	87	65.6	63
2019/12/5	4784	4580	8050	87	65.6	63.39
2019/12/6	4792	4582	8050	87	62.2	64.39
2019/12/9	4824	4686	8020	87	62.2	64.25
2019/12/10	4880	4730	8030	87	62.2	64.34
2019/12/11	4854	4782	8050	87	62.2	63.72
2019/12/12	4912	4784	8085	87	62.2	64.2
2019/12/13	4924	4794	8200	87	62	65.22
2019/12/16	4948	4718	8225	87	62	65.34
2019/12/17	4970	4774	8230	87	62	66.1
2019/12/18	4962	4794	8335	87	62	66.17
2019/12/19	4906	4752	8365	87	62	66.54
2019/12/20	4914	4730	8365	87	62	66.14
2019/12/23	4896	4698	8380	87	62	66.39
2019/12/24	4926	4666	8380	87	62	67.2
2019/12/26	4974	4624	8380	87	62	67.92
2019/12/27	5016	4622	8380	87	56.8	68.16
2019/12/30	5060	4662	8385	87	56.8	68.44
2019/12/31	4992	4646	8385	87	56.8	66
2020/1/2	4964	4658	8375	79.51	56.8	66.25
2020/1/3	4994	4690	8375	79.51	51.25	68.6
2020/1/6	5078	4766	8420	79.51	51.25	68.91
2020/1/7	5024	4772	8500	79.51	51.25	68.27
2020/1/8	5050	4856	8505	79.51	51.25	65.44
2020/1/9	4954	4874	8505	79.51	51.25	65.37
2020/1/10	4918	4910	8495	79.51	37.8	64.98
2020/1/13	4920	5046	8485	79.51	37.8	64.2
2020/1/14	4902	5064	8480	79.51	37.8	64.49
2020/1/15	4874	4916	8465	79.51	37.8	64
2020/1/16	4898	4868	8450	79.51	37.8	64.62
2020/1/17	4902	4842	8435	79.51	10.83	64.85
2020/1/20	4918	4838	8435	79.51	10.83	65.2
2020/1/21	4882	4776	8435	79.51	10.83	64.59
2020/1/22	4846	4714	8435	79.51	10.83	56.63
2020/1/23	4808	4718	8435	79.51	5	55.53
2020/2/10	4430	4482	8420	61.51	0	55.13
2020/2/11	4448	4390	8420	61.51	0	55.04
2020/2/12	4454	4370	8420	61.51	0	55.51
2020/2/14	4472	4350	8420	61.51	1.8	55.61
2020/2/17	4496	4366	8325	61.51	1.8	55.84
2020/2/18	4488	4422	8300	61.51	1.8	56
2020/2/19	4482	4410	8250	61.51	1.8	56.4
2020/2/20	4510	4434	8235	61.51	1.8	56.4
2020/2/21	4542	4464	8235	61.51	11.2	56.05
2020/2/24	4500	4446	8235	61.51	11.2	55.65
2020/2/25	4460	4408	8225	61.51	11.2	54.22
2020/2/26	4432	4426	8215	61.51	11.2	53.74
2020/2/27	4348	4360	8165	61.51	11.2	53.36
2020/2/28	4272	4316	8000	61.51	27.8	51.78
2020/3/2	4292	4314	7860	78.23	27.8	52.89
2020/3/3	4358	4352	7915	78.23	27.8	53.13
2020/3/4	4356	4336	7950	78.23	27.8	53.12
2020/3/5	4346	4332	8065	78.23	27.8	52.52
2020/3/6	4294	4262	8025	78.23	53.6	51.06
2020/3/9	4078	4212	7865	78.23	53.6	45.61
2020/3/10	3894	4082	7835	78.23	53.6	47.45
2020/3/11	3954	4088	7750	78.23	53.6	47.43
2020/3/12	3854	3988	7575	78.23	53.6	46.84
2020/3/13	3802	3968	7600	78.23	61.8	46
2020/3/16	3792	3972	7580	78.23	61.8	43.41
2020/3/18	3634	3774	7500	78.23	61.8	39.71
2020/3/19	3474	3598	7260	78.23	61.8	40.88
2020/3/20	3522	3638	7240	78.23	73.2	39.73
2020/3/23	3370	3542	6965	78.23	73.2	40.92
2020/3/24	3358	3440	6830	78.23	73.2	41.65
2020/3/25	3364	3348	6820	78.23	73.2	42.79
2020/3/26	3378	3296	6575	78.23	73.2	41.86
2020/3/27	3318	3218	6350	78.23	71	42.34
2020/3/30	3154	3068	6315	78.23	71	42.47
2020/3/31	3336	3060	6085	78.23	71	42.28
2020/4/1	3302	3108	6050	86.14	71	40.93
2020/4/3	3416	3284	6315	86.14	45.4	41.51
2020/4/7	3520	3386	6780	86.14	45.4	42.88
2020/4/8	3500	3362	6780	86.14	45.4	42.46
2020/4/9	3566	3494	6780	86.14	45.4	42.46
2020/4/13	3570	3518	6625	86.14	56.5	43.23
2020/4/14	3506	3428	6615	86.14	56.5	43.6
2020/4/15	3520	3448	6575	86.14	56.5	41.63
2020/4/17	3476	3500	6475	86.14	54.2	41.79
2020/4/20	3404	3550	6400	86.14	54.2	41.7
2020/4/21	3328	3498	6315	86.14	54.2	38.04
2020/4/22	3158	3248	6270	86.14	54.2	39.08
2020/4/23	3290	3368	6185	86.14	54.2	38.7
2020/4/27	3288	3350	6400	86.14	52.83	38.18
2020/4/28	3274	3354	6450	86.14	52.83	38.2
2020/4/29	3366	3470	6500	86.14	52.83	38.4
2020/4/30	3420	3554	6600	86.14	50	39.68
2020/5/6	3508	3634	6950	89.16	50	38.79
2020/5/7	3494	3612	6950	89.16	50	38.81
2020/5/8	3510	3598	6975	89.16	62.5	40.54
2020/5/11	3494	3554	6865	89.16	62.5	39.37
2020/5/12	3470	3514	6850	89.16	62.5	39.04
2020/5/13	3448	3494	6800	89.16	62.5	39.12
2020/5/14	3464	3516	6765	89.16	62.5	39.77
2020/5/15	3540	3668	6800	89.16	66.8	40.07
2020/5/18	3606	3668	6985	89.16	66.8	41.73
2020/5/19	3620	3676	7075	89.16	66.8	41.5
2020/5/20	3696	3694	7135	89.16	66.8	42.1
2020/5/22	3634	3694	7200	89.16	69.6	41.8
2020/5/25	3620	3682	7200	89.16	69.6	42.39
2020/5/26	3648	3684	7200	89.16	69.6	42.96
2020/5/27	3624	3690	7185	89.16	69.6	42.49
2020/5/28	3612	3662	7065	89.16	69.6	43.02
2020/5/29	3632	3674	7105	89.16	71.2	43.92
2020/6/1	3680	3704	7125	91.08	71.2	43.79
2020/6/2	3696	3714	7150	91.08	71.2	44.34
2020/6/3	3740	3734	7165	91.08	71.2	44.75
2020/6/4	3692	3716	7280	91.08	71.2	45.15
2020/6/5	3700	3698	7285	91.08	71	46.2
2020/6/8	3764	3708	7400	91.08	71	45.04
2020/6/9	3748	3708	7415	91.08	71	45.67
2020/6/10	3732	3698	7415	91.08	71	45.7
2020/6/11	3712	3688	7415	91.08	71	43.47
2020/6/12	3660	3612	7385	91.08	69.4	43.47
2020/6/15	3652	3608	7335	91.08	69.4	44.41
2020/6/16	3680	3610	7325	91.08	69.4	45.14
2020/6/17	3712	3624	7290	91.08	69.4	44.38
2020/6/18	3702	3618	7265	91.08	69.4	44.42
2020/6/19	3726	3678	7250	91.08	68	44.74
2020/6/22	3726	3674	7200	91.08	68	45.49
2020/6/23	3712	3666	7150	91.08	68	45.24
2020/6/24	3706	3654	7070	91.08	68	43.92
2020/6/29	3646	3558	6925	91.08	63.5	45.14
2020/6/30	3648	3566	6850	91.08	63.5	44.54
2020/7/1	3640	3552	6850	91.5	63.5	45.03
2020/7/2	3638	3544	6800	91.5	63.5	45.74
2020/7/3	3668	3578	6800	91.5	63.5	45.73
2020/7/6	3662	3566	6575	91.5	63.5	45.97
2020/7/7	3650	3546	6550	91.5	63.5	46.14
2020/7/8	3640	3592	6400	91.5	63.5	46.53
2020/7/10	3572	3518	6415	91.5	62.2	46.69
2020/7/13	3586	3532	6430	91.5	62.2	46.28
2020/7/14	3594	3524	6450	91.5	62.2	46.51
2020/7/15	3608	3596	6475	91.5	62.2	46.74
2020/7/16	3602	3602	6475	91.5	62.2	46.51
2020/7/17	3562	3596	6475	91.5	57.8	46.56
2020/7/20	3534	3610	6425	91.5	57.8	46.73
2020/7/21	3536	3624	6415	91.5	57.8	47.25
2020/7/22	3562	3664	6450	91.5	57.8	47.33
2020/7/23	3550	3648	6525	91.5	57.8	46.81
2020/7/24	3556	3714	6550	91.5	63.6	47.38
2020/7/27	3564	3738	6600	91.5	63.6	47.75
2020/7/28	3560	3740	6600	91.5	63.6	47.53
2020/7/29	3574	3744	6615	91.5	63.6	47.79
2020/7/30	3586	3738	6630	91.5	63.6	47
2020/7/31	3580	3756	6675	91.5	65.6	47.27
2020/8/3	3572	3746	6685	90.52	65.6	48.25
2020/8/4	3574	3770	6695	90.52	65.6	48.42
2020/8/5	3606	3710	6775	90.52	65.6	48.82
2020/8/6	3638	3830	6800	90.52	65.6	48.79
2020/8/7	3658	3850	6780	90.52	68.8	48.04
2020/8/10	3666	3824	6875	90.52	68.8	48.49
2020/8/11	3824	3822	6885	90.52	68.8	48.23
2020/8/12	3792	3796	6885	90.52	68.8	48.96
2020/8/13	3774	3792	6880	90.52	68.8	48.64
2020/8/14	3768	3812	6860	90.52	72.8	48.58
2020/8/17	3768	3840	6850	90.52	72.8	49.21
2020/8/18	3776	3868	6810	90.52	72.8	49.22
2020/8/19	3762	3850	6765	90.52	72.8	49.3
2020/8/20	3738	3816	6750	90.52	72.8	49.07
2020/8/21	3730	3804	6775	90.52	72.4	48.56
2020/8/24	3736	3808	6750	90.52	72.4	49.14
2020/8/25	3748	3812	6615	90.52	72.4	49.53
2020/8/26	3756	3826	6750	90.52	72.4	49.47
2020/8/28	3722	3854	6715	90.52	74.4	49.39
2020/8/31	3732	3900	6600	90.52	74.4	48.71
2020/9/1	3740	3952	6650	92.11	74.4	49.1
2020/9/2	3774	3988	6650	92.11	74.4	48.42
2020/9/3	3772	3970	6665	92.11	74.4	48.49
2020/9/4	3730	3944	6665	92.11	75	47.57
2020/9/7	3722	3994	6615	92.11	75	47.1
2020/9/8	3738	3998	6600	92.11	75	45.28
2020/9/9	3668	3954	6575	92.11	75	46.08
2020/9/10	3656	3938	6560	92.11	75	45.57
2020/9/11	3628	3904	6520	92.11	75.6	45.41
2020/9/14	3630	3948	6450	92.11	75.6	45.54
2020/9/15	3638	3996	6435	92.11	75.6	46.19
2020/9/16	3654	3958	6420	92.11	75.6	47.1
2020/9/17	3642	3916	6405	92.11	75.6	47.51
2020/9/18	3640	3888	6405	92.11	76	47.34
2020/9/21	3614	3870	6390	92.11	76	45.97
2020/9/22	3592	3792	6380	92.11	76	46.08
2020/9/23	3548	3752	6380	92.11	76	46.08
2020/9/24	3538	3748	6385	92.11	76	46.33
2020/9/25	3538	3736	6415	92.11	78.83	46.12
2020/9/28	3484	3718	6430	92.11	78.83	46.31
2020/9/29	3456	3714	6450	92.11	78.83	45.25
2020/9/30	3432	3712	6450	92.11	79	46.05
2020/10/9	3462	3776	6625	90.54	91	46.11
2020/10/12	3476	3822	6700	90.54	91	53.41
2020/10/13	3478	3864	6750	90.54	91	45.72
2020/10/14	3514	3914	6800	90.54	91	46.13
2020/10/19	3608	3954	6860	90.54	92.2	45.81
2020/10/20	3600	3962	6860	90.54	92.2	46.27
2020/10/21	3634	3980	6850	90.54	92.2	44.94
2020/10/22	3596	3944	6875	90.54	92.2	45.44
2020/10/23	3572	3924	6885	90.54	93	44.72
2020/10/26	3518	3898	6880	90.54	93	43.78
2020/10/27	3480	3862	6870	90.54	93	44.44
2020/10/28	3460	3842	6870	90.54	93	42.92
2020/10/29	3434	3810	6850	90.54	93	41.95
2020/10/30	3386	3778	6785	90.54	92.2	42.05
2020/11/2	3354	3786	6780	91.17	92.2	43.25
2020/11/3	3380	3844	6755	91.17	92.2	43.61
2020/11/4	3378	3872	6780	91.17	92.2	44.68
2020/11/5	3340	3836	6760	91.17	92.2	44.31
2020/11/6	3274	3732	6735	91.17	91.4	43.18
2020/11/9	3238	3726	6700	91.17	91.4	45.28
2020/11/10	3302	3796	6685	91.17	91.4	45.84
2020/11/11	3354	3828	6720	91.17	91.4	46.03
2020/11/12	3378	3816	6725	91.17	91.4	45.77
2020/11/13	3352	3710	6725	91.17	91	45.02
2020/11/16	3360	3718	6650	91.17	91	45.59
2020/11/17	3386	3738	6640	91.17	91	45.54
2020/11/18	3396	3750	6625	91.17	91	45.86
2020/11/19	3426	3814	6575	91.17	88.6	45.64
2020/11/20	3460	3862	6550	91.17	88.6	45.98
2020/11/23	3454	3864	6485	91.17	88.6	46.42
2020/11/24	3466	3862	6485	91.17	88.6	47.68
2020/11/25	3620	3884	6485	91.17	88.6	48.41
2020/11/26	3608	3862	6585	91.17	88.6	47.84
2020/11/27	3602	3890	6585	91.17	85.6	48.3
2020/11/30	3576	3944	6585	91.17	85.6	48.06
2020/12/1	3556	3912	6595	90.58	85.6	47.27
2020/12/2	3552	3876	6595	90.58	85.6	47.64
2020/12/4	3658	3894	6580	90.58	83.8	48.24
2020/12/7	3738	3956	6730	90.58	83.8	48.19
2020/12/8	3738	3976	6815	90.58	83.8	48.26
2020/12/9	3708	3958	6820	90.58	83.8	48.11
2020/12/10	3698	3946	6820	90.58	83.8	48.94
2020/12/11	3720	3938	6895	90.58	85.2	48.76
2020/12/14	3802	4016	7000	90.58	85.2	49.25
2020/12/15	3808	4018	7075	90.58	85.2	49.62
2020/12/16	3806	4022	7075	90.58	85.2	49.94
2020/12/17	3842	4040	7075	90.58	85.2	50.54
2020/12/18	3858	4094	7130	90.58	86	51
2020/12/21	3808	4058	7145	90.58	86	50.05
2020/12/22	3812	4098	7145	90.58	86	49.43
2020/12/23	3754	4068	7145	90.58	86	50.28
2020/12/24	3794	4108	7145	90.58	86	50.45
2020/12/28	3790	4236	7160	90.58	85.4	50.07
2020/12/29	3774	4150	7170	90.58	85.4	50.37
2020/12/30	3784	4100	7170	90.58	85.4	50.45
2020/12/31	3802	4216	7180	90.58	80	50.41
2021/1/4	3876	4342	7200	88.39	80	49.92
2021/1/5	3902	4420	7335	88.39	80	51.35
2021/1/6	3944	4406	7385	88.39	80	51.38
2021/1/7	4014	4396	7425	88.39	80	51.61
2021/1/8	4052	4382	7500	88.39	79.4	52.64
2021/1/11	3970	4358	7515	88.39	79.4	52.69
2021/1/12	3934	4426	7515	88.39	79.4	53.41
2021/1/13	4020	4538	7600	88.39	79.4	53.52
2021/1/14	4058	4538	7650	88.39	79.4	53.81
2021/1/15	4046	4426	7650	88.39	69.8	53.02
2021/1/18	3996	4400	7650	88.39	69.8	52.61
2021/1/19	3994	4504	7635	88.39	69.8	53.3
2021/1/20	3992	4500	7635	88.39	69.8	53.19
2021/1/22	3920	4422	7500	88.39	51	52.63
2021/1/25	3898	4352	7425	88.39	51	52.97
2021/1/26	3934	4354	7425	88.39	51	52.73
2021/1/27	3928	4416	7425	88.39	51	52.81
2021/1/28	3914	4516	7250	88.39	51	52.31
2021/1/29	3996	4662	7350	88.39	30.2	52.19
2021/2/1	4096	4766	7475	84.05	30.2	53.26
2021/2/2	4146	4818	7585	84.05	30.2	54.05
2021/2/3	4146	4794	7700	84.05	30.2	54.66
2021/2/4	4130	4758	7705	84.05	30.2	54.96
2021/2/5	4134	4736	7705	84.05	11.83	55.36
2021/2/8	4182	4736	7705	84.05	11.83	56.41
2021/2/9	4158	4706	7805	84.05	11.83	56.76
2021/2/10	4126	4650	7805	84.05	4	57
2021/2/18	4294	4984	8105	84.05	4	58.26
2021/2/19	4310	5142	8300	84.05	15.66	57.76
2021/2/22	4374	5394	8465	84.05	15.66	59.49
2021/2/23	4536	5816	8850	84.05	15.66	59.75
2021/2/24	4648	5706	9015	84.05	15.66	61.2
2021/2/25	4828	6100	9200	84.05	15.66	61.14
2021/2/26	4858	6202	9400	84.05	44.6	59.48
2021/3/1	4816	6172	9400	92.81	44.6	58.9
2021/3/2	4646	6032	9400	92.81	44.6	58.51
2021/3/3	4596	5874	9400	92.81	44.6	59.66
2021/3/4	4624	5962	9400	92.81	44.6	61.39
2021/3/5	4656	5948	9420	92.81	75.6	63.17
2021/3/10	4512	5614	9630	92.81	75.6	62.36
2021/3/11	4464	5494	9630	92.81	75.6	63.54
2021/3/12	4586	5370	9630	92.81	86.6	63.38
2021/3/15	4574	5306	9585	92.81	86.6	63.17
2021/3/16	4504	5250	9535	92.81	86.6	62.95
2021/3/17	4496	5230	9525	92.81	86.6	63.03
2021/3/18	4532	5022	9510	92.81	86.6	59.75
2021/3/19	4432	4926	9465	92.81	88	60.63
2021/3/22	4328	4942	9185	92.81	88	60.88
2021/3/23	4362	4946	9175	92.81	88	58.4
2021/3/24	4304	4950	9135	92.81	88	60.87
2021/3/25	4340	5022	9145	92.81	88	58.75
2021/3/26	4354	4920	9125	92.81	89.6	60.65
2021/3/30	4510	4908	9120	92.81	89.6	60.13
2021/3/31	4484	4972	9145	92.81	89.6	59.2
2021/4/1	4448	4920	9145	94.12	89.6	61.47
2021/4/6	4558	5058	9150	94.12	89.2	60.25
2021/4/7	4642	5098	9170	94.12	89.2	60.45
2021/4/8	4580	5100	9175	94.12	89.2	59.99
2021/4/9	4486	4966	9175	94.12	88	59.94
2021/4/12	4464	4856	8835	94.12	88	60.37
2021/4/13	4486	4826	9035	94.12	88	60.89
2021/4/14	4546	4866	9035	94.12	88	63.12
2021/4/15	4652	4912	9065	94.12	88	63.09
2021/4/16	4720	4946	9065	94.12	86.4	62.89
2021/4/19	4704	4936	9065	94.12	86.4	62.93
2021/4/20	4750	4900	9065	94.12	86.4	62.37
2021/4/21	4678	4802	9065	94.12	86.4	61.47
2021/4/22	4634	4754	8725	94.12	86.4	61.72
2021/4/23	4640	4720	9045	94.12	85.33	62.35
2021/4/26	4682	4676	9045	94.12	85.33	62.24
2021/4/27	4684	4684	9045	94.12	85.33	63
2021/4/28	4816	4654	9010	94.12	85.33	63.66
2021/4/29	4866	4688	8650	94.12	85.33	64.45
2021/4/30	4852	4696	8900	94.12	85	63.24
2021/5/6	4904	4720	8900	92.34	85	64.9
2021/5/7	4920	4812	8715	92.34	86	65.33
2021/5/10	4900	4902	8900	92.34	86	65.56
2021/5/11	4838	4910	8850	92.34	86	65.98
2021/5/12	4836	5018	8830	92.34	86	66.68
2021/5/13	4834	5142	8685	92.34	86	64.51
2021/5/14	4640	4922	8885	92.34	86	65.52
2021/5/17	4674	4900	8875	92.34	86	66.01
2021/5/18	4716	4900	8875	92.34	86	65.53
2021/5/19	4708	4860	8875	92.34	86	63.7
2021/5/20	4610	4822	8850	92.34	86	62.71
2021/5/21	4622	4872	8675	92.34	84.4	63.87
2021/5/24	4628	4870	8775	92.34	84.4	65.64
2021/5/25	4698	4850	8775	92.34	84.4	65.61
2021/5/26	4714	4868	8800	92.34	84.4	65.85
2021/5/27	4650	4900	8800	92.34	84.4	66.18
2021/5/28	4704	4908	8600	92.34	83.4	65.7
2021/5/31	4722	4966	8650	92.34	83.4	66.27
2021/6/1	4798	5058	8650	91.86	83.4	67.03
2021/6/2	4820	5062	8700	91.86	83.4	67.95
2021/6/3	4818	5016	8700	91.86	83.4	67.92
2021/6/4	4732	5012	8690	91.86	81.4	68.49
2021/6/7	4714	4956	8735	91.86	81.4	68.3
2021/6/8	4642	4828	8735	91.86	81.4	68.85
2021/6/9	4664	4810	8575	91.86	81.4	68.78
2021/6/10	4658	4782	8725	91.86	81.4	68.92
2021/6/11	4684	4822	8725	91.86	80.2	69.02
2021/6/15	4732	4816	8750	91.86	80.2	69.86
2021/6/17	4880	4858	8825	91.86	80.2	68.8
2021/6/21	4776	4762	8825	91.86	79	70.1
2021/6/22	4848	4738	8650	91.86	79	70.31
2021/6/23	4936	4846	8835	91.86	79	70.8
2021/6/24	5014	4916	8930	91.86	79	71.12
2021/6/25	5152	4952	8950	91.86	77.4	71.56
2021/6/28	5174	4974	8865	91.86	77.4	70.62
2021/6/29	5108	4954	8935	91.86	77.4	70.73
2021/6/30	5096	4940	9000	91.86	77.4	70.76
2021/7/1	5078	4938	9000	92.84	77.4	71.71
2021/7/2	5124	5012	9010	92.84	82.8	72.05
2021/7/5	5234	5102	9165	92.84	82.8	72.58
2021/7/6	5378	5194	9300	92.84	82.8	70.07
2021/7/7	5180	5046	9300	92.84	82.8	69.14
2021/7/8	5004	5006	9300	92.84	82.8	69.85
2021/7/9	5024	5000	9300	92.84	84	71.21
2021/7/12	5080	5064	9275	92.84	84	71.04
2021/7/13	5120	5074	9200	92.84	84	72.26
2021/7/14	5180	5194	9250	92.84	84	70.7
2021/7/15	5092	5250	9280	92.84	84	69.8
2021/7/16	5098	5282	9300	92.84	81.2	70.14
2021/7/19	5132	5346	9300	92.84	81.2	65.63
2021/7/20	4986	5376	9310	92.84	81.2	66.19
2021/7/21	5076	5432	9275	92.84	81.2	68.72
2021/7/22	5300	5492	9370	92.84	81.2	69.87
2021/7/23	5362	5396	9385	92.84	81.16	70.03
2021/7/26	5344	5360	9385	92.84	81.16	70.19
2021/7/27	5410	5364	9285	92.84	81.16	70.06
2021/7/28	5394	5320	9300	92.84	81.16	70.55
2021/7/29	5434	5422	9300	92.84	81.16	71.79
2021/7/30	5546	5486	9435	92.84	80.2	71.92
2021/8/2	5552	5408	9425	88.81	80.2	69.75
2021/8/3	5316	5264	9425	88.81	80.2	69.5
2021/8/4	5320	5316	9350	88.81	80.2	67.88
2021/8/5	5290	5354	9365	88.81	80.2	68.81
2021/8/6	5306	5404	9350	88.81	79.4	68.56
2021/8/9	5304	5470	9335	88.81	79.4	66.89
2021/8/10	5274	5388	9285	88.81	79.4	68.42
2021/8/11	5292	5344	9250	88.81	79.4	69.27
2021/8/13	5278	5202	9125	88.81	75	68.49
2021/8/17	5180	5110	9150	88.81	75	66.87
2021/8/18	5130	5086	9125	88.81	75	66.03
2021/8/19	5002	5056	9110	88.81	75	64.36
2021/8/20	4962	4972	8950	88.81	68.8	63.14
2021/8/23	4962	5032	9075	88.81	68.8	66.49
2021/8/24	5012	5066	8850	88.81	68.8	68.27
2021/8/25	5030	5056	9050	88.81	68.8	69.02
2021/8/26	5020	5022	9050	88.81	68.8	68.11
2021/8/30	5014	5112	8750	88.81	67.2	69.95
2021/8/31	4968	5090	8950	88.81	67.2	69.56
2021/9/1	4912	5056	8950	85.36	67.2	69.65
2021/9/2	4866	5116	8950	85.36	67.2	70.92
2021/9/3	4896	5184	8965	85.36	67	70.48
2021/9/6	4902	5230	8975	85.36	67	70.14
2021/9/7	4916	5320	8965	85.36	67	69.58
2021/9/8	4800	5334	8900	85.36	67	70.1
2021/9/9	4792	5332	8685	85.36	67	69.19
2021/9/10	4788	5354	8800	85.36	67	70.63
2021/9/13	4844	5390	8785	85.36	67	71.26
2021/9/14	4914	5468	8815	85.36	67	71.23
2021/9/15	4958	5536	8830	85.36	67	72.83
2021/9/16	4996	5562	8775	85.36	67	72.93
2021/9/17	4952	5564	8875	85.36	62.5	72.42
2021/9/22	4866	5474	8875	85.36	62.5	73.04
2021/9/23	4950	5522	8750	85.36	62.5	74.11
2021/9/24	5090	5660	8825	85.36	45.6	74.86
2021/9/27	5214	5864	8975	85.36	45.6	76.41
2021/9/28	5230	6064	9165	85.36	45.6	76.1
2021/9/29	5136	6096	9180	85.36	45.6	75.95
2021/9/30	5074	6180	9180	85.36	49.2	76.06
2021/10/8	5374	6448	9425	82.49	49.2	80.14
2021/10/11	5570	6732	9825	82.49	66	81.35
2021/10/12	5502	6948	9875	82.49	66	81.21
2021/10/13	5424	7148.07	9900	82.49	66	81.1
2021/10/14	5366	6446	9900	82.49	66	81.78
2021/10/15	5492	6702	9950	82.49	63.2	82.47
2021/10/18	5540	7056	10050	82.49	63.2	82.03
2021/10/19	5530	7230	10165	82.49	63.2	82.65
2021/10/20	5410	6692	10165	82.49	63.2	83.44
2021/10/21	5506	6622	10165	82.49	63.2	82.16
2021/10/22	5416	6368	10165	82.49	67.2	82.59
2021/10/25	5450	6304	10115	82.49	67.2	83.08
2021/10/26	5448	6114	10100	82.49	67.2	83.46
2021/10/27	5372	5848	10090	82.49	67.2	81.74
2021/10/28	5176	5628	9975	82.49	67.2	81.52
2021/10/29	5164	5762	9725	82.49	72.6	81.43
2021/11/1	5146	5638	9750	86.12	72.6	82.15
2021/11/2	5222	5688	9725	86.12	72.6	82.24
2021/11/3	5152	5682	9715	86.12	72.6	79.72
2021/11/4	5020	5560	9315	86.12	72.6	78.52
2021/11/5	5002	5494	9285	86.12	81.6	80.73
2021/11/8	5050	5482	9265	86.12	81.6	81.37
2021/11/9	5092	5460	9225	86.12	81.6	82.46
2021/11/10	5116	5414	9250	86.12	81.6	80.54
2021/11/11	5064	5404	9240	86.12	81.6	80.9
2021/11/12	5002	5258	9200	86.12	78.4	80.2
2021/11/15	4966	5220	8875	86.12	78.4	80.14
2021/11/16	4962	5184	8885	86.12	78.4	80.48
2021/11/17	4978	5124	8885	86.12	78.4	78.49
2021/11/18	4886	5056	8875	86.12	78.4	79.55
2021/11/19	4898	5016	8850	86.12	70	77.37
2021/11/22	4836	5096	8450	86.12	70	78.35
2021/11/23	4822	5170	8350	86.12	70	80.66
2021/11/24	4898	5214	8350	86.12	70	80.42
2021/11/25	4954	5250	8485	86.12	70	80.36
2021/11/26	4870	5152	8500	86.12	64.8	71.21
2021/11/29	4650	5006	8400	86.12	64.8	72.84
2021/11/30	4532	4968	8215	86.12	64.8	68.88
2021/12/1	4460	4896	8165	84.47	64.8	68.57
2021/12/2	4448	4936	8150	84.47	64.8	69.32
2021/12/3	4418	4818	8100	84.47	60.4	69.51
2021/12/6	4486	4802	8085	84.47	60.4	72.69
2021/12/7	4650	4758	8065	84.47	60.4	75.1
2021/12/8	4662	4870	8025	84.47	60.4	75.59
2021/12/9	4650	4938	8100	84.47	60.4	74.23
2021/12/10	4710	4876	8100	84.47	63.4	74.91
2021/12/13	4716	4864	8100	84.47	63.4	74.28
2021/12/14	4684	4912	8025	84.47	63.4	73.63
2021/12/15	4654	4930	8100	84.47	63.4	73.78
2021/12/16	4684	4924	8100	84.47	63.4	74.92
2021/12/17	4722	4966	8150	84.47	54.2	73.52
2021/12/20	4630	4864	8125	84.47	54.2	71.57
2021/12/21	4606	4742	8050	84.47	54.2	73.96
2021/12/22	4764	4756	7925	84.47	54.2	75.28
2021/12/23	4816	4746	8025	84.47	54.2	76.64
2021/12/24	4856	4800	8050	84.47	59	75.79
2021/12/27	4858	4802	8075	84.47	59	78.22
2021/12/28	4910	4776	8125	84.47	59	78.67
2021/12/29	4956	4796	8240	84.47	59	79.21
2021/12/30	4964	4812	8250	84.47	59	79.53
2021/12/31	5002	4866	8250	84.47	57	77.78
2022/1/4	5032	4984	8300	85.79	57	80
2022/1/5	5150	5000	8400	85.79	57	80.8
2022/1/6	5122	5018	8425	85.79	57	81.99
2022/1/7	5240	5140	8500	85.79	52.25	81.75
2022/1/10	5242	5124	8625	85.79	52.25	80.87
2022/1/11	5212	5022	8625	85.79	52.25	83.72
2022/1/12	5226	5018	8715	85.79	52.25	84.67
2022/1/13	5276	5086	8785	85.79	52.25	84.47
2022/1/14	5340	5206	8815	85.79	38.8	86.06
2022/1/17	5332	5262	9000	85.79	38.8	86.48
2022/1/18	5334	5202	9000	85.79	38.8	87.51
2022/1/19	5406	5272	8900	85.79	38.8	88.44
2022/1/20	5374	5272	8925	85.79	38.8	88.38
2022/1/21	5272	5260	8925	85.79	11.8	87.89
2022/1/24	5262	5270	8925	85.79	11.8	86.27
2022/1/25	5254	5248	8900	85.79	11.8	87.18
2022/1/26	5332	5184	8815	85.79	11.8	88.74
2022/1/27	5478	5272	8850	85.79	11.8	88.17
2022/1/28	5532	5306	8850	85.79	1	88.52
2022/2/7	5816	5306	9225	88.04	1	92.69
2022/2/8	5826	5306	9300	88.04	1	90.78
2022/2/9	5714	5050	9250	88.04	1	91.55
2022/2/10	5682	5050	9235	88.04	1	91.41
2022/2/11	5676	5050	9235	88.04	15.2	94.44
2022/2/14	5720	5050	9250	88.04	15.2	96.84
2022/2/15	5662	5051	9250	88.04	15.2	93.28
2022/2/16	5508	5000	9240	88.04	15.2	94.81
2022/2/17	5394	4980	9200	88.04	15.2	92.97
2022/2/18	5360	4980	9150	88.04	44.2	93.54
2022/2/21	5392	4980	9000	88.04	44.2	95.39
2022/2/22	5516	4960	9000	88.04	44.2	96.84
2022/2/23	5502	4960	8980	88.04	44.2	96.84
2022/2/24	5636	5250	8965	88.04	44.2	99.08
2022/2/25	5770	5250	9125	88.04	69	97.93
2022/2/28	5624	4931	9000	88.04	69	100.99
2022/3/1	5648	4936	9000	92.8	69	104.97
2022/3/2	5892	5176	9100	92.8	69	112.93
2022/3/3	6162	5381	9200	92.8	69	110.46
2022/3/4	6100	5420	9215	92.8	72.6	118.11
